# Supplementary material for: Machine Learning for Coronary Heart Disease Prediction: Comparative Analysis of Framingham and Cleveland Subset of the UCI Dataset with SHAP-Based Interpretability
Source: Epidemiologia (Basel). 2026 Jun 1;7(3):75. doi: 10.3390/epidemiologia7030075 (PMC13298444; doi:10.3390/epidemiologia7030075)
Supplement: Supplementary file 1 [file epidemiologia-07-00075-s001.zip]

Archive with 1 entries (1 files):
- epidemiologia-4192953-supplementary.pdf
